# Supplementary material for: Salivary Microbiota Shifts under Sustained Consumption of Oolong Tea in Healthy Adults
Source: Nutrients. 2020 Mar 31;12(4):966. doi: 10.3390/nu12040966 (PMC7230163; doi:10.3390/nu12040966)
Supplement: Supplementary file 1 [file nutrients-12-00966-s001.zip]

Archive with 3 entries (3 files):
- Figure S1.pdf
- Figure S2.pdf
- Table S1.docx
